# Supplementary material for: The Development of Four-Arm PEG-Based Thermoresponsive Dexamethasone Prodrugs for the Treatment of Osteoarthritis Pain
Source: Nanomaterials (Basel). 2026 Jul 21;16(14):893. doi: 10.3390/nano16140893 (PMC13415126; doi:10.3390/nano16140893)
Supplement: Supplementary file 1 [file nanomaterials-16-00893-s001.zip]

Archive with 2 entries (2 files):
- Video S1.mp4
- X-PEG-Dex-Paper-SI-Nanomaterials.v6.pdf
